# Supplementary material for: A Green Analytical Method Combined with Chemometrics for Traceability of Tomato Sauce Based on Colloidal and Volatile Fingerprinting
Source: Molecules. 2022 Aug 27;27(17):5507. doi: 10.3390/molecules27175507 (PMC9457838; doi:10.3390/molecules27175507)
Supplement: Supplementary file 1 [file molecules-27-05507-s001.zip]

Archive with 1 entries (1 files):
- molecules-1842694-supplementary.pdf
